# Supplementary material for: Use of antibodies against Epstein–Barr virus nuclear antigen 1 for detection of cellular proteins with monomethylated arginine residues that are potentially involved in viral transformation
Source: Arch Virol. 2024 Nov 8;169(12):241. doi: 10.1007/s00705-024-06172-7 (PMC11549202; doi:10.1007/s00705-024-06172-7)
Supplement: Supplementary file 3 — Supplementary Material 3 [file 705_2024_6172_MOESM3_ESM.xlsx]

## Sheet: Tabelle1
T: Gene names	T: Protein names	Log2 fold change	N: Student's T-test q-value pos	1_pos_MK545	2_pos_MK545	3_pos_MK545	4_pos_MK545	5_pos_MK545	6_pos_MK545	1_neg_MK546	2_neg_MK546	3_neg_MK546	4_neg_MK546	5_neg_MK546	6_neg_MK546	C: Student's T-test Significant pos	C: Student's T-test significant	N: Peptides	N: Razor + unique peptides	N: Unique peptides	N: Sequence coverage [%]	N: Unique + razor sequence coverage [%]	N: Unique sequence coverage [%]	N: Mol. weight [kDa]	N: Q-value	N: Score	N: Intensity	N: MS/MS count	N: Student's T-test p-value pos	N: Student's T-test Difference pos	N: Student's T-test Test statistic pos	T: Protein IDs	T: Majority protein IDs
PABPC1	Polyadenylate-binding protein;Polyadenylate-binding protein 1	5.87522	0	1389600000	782500000	891910000	1008100000	1442100000	311850000	25675000	5573800	NaN	NaN	43432000	7139200	+	pos	33	33	16	49.4	49.4	25.3	70.67	0	323.31	17818000000	235	1.40474e-06	5.87522	10.1356	A0A024R9C1;P11940;E7EQV3;B4DZW4;A0A087WTT1;B3KT93;E7ERJ7;B4DQX0;A0A024R9E2;H0YAR2;Q5VX58;Q3ZCS4;Q9H361;Q2VIP3;H0YBN4;E5RGH3;E5RJB9;E5RH24;H0YAP2;H0YB86;H0YAS6;H0YB75;H0YAS7;H0YC10;E5RHG7;L0R533;H0YAW6;B4DM75;Q96DU9;E5RGC4;E5RFD8;H0YER0;A8K8J2	A0A024R9C1;P11940;E7EQV3;B4DZW4;A0A087WTT1;B3KT93;E7ERJ7;B4DQX0;A0A024R9E2;H0YAR2
CSDA;YBX3	Y-box-binding protein 3	5.57757	0	729710000	645640000	579640000	484180000	946120000	672820000	NaN	NaN	NaN	NaN	25435000	10960000	+	pos	15	15	4	61	61	30.1	40.089	0	323.31	12356000000	146	3.55408e-07	5.57757	11.7521	A0A024RAQ1;P16989;A0A024RAV4;Q59EB5;A0A0D9SEI8;B2RCC2;A0A384MDP4;Q9Y2T7;Q59HE1	A0A024RAQ1;P16989;A0A024RAV4
UBAP2L	Ubiquitin-associated protein 2-like	5.53814	0	1187100000	888810000	1785100000	2415400000	2576800000	1009700000	27932000	56251000	NaN	26715000	92579000	14359000	+	pos	25	25	9	38.5	38.5	11.4	114.53	0	323.31	28267000000	177	4.38782e-07	5.53814	11.4907	Q14157;B4DYY5;F8W726;Q5VU77;Q5VU78;Q5VU81;Q5VU80;Q5VU79;H0Y5H6	Q14157;B4DYY5;F8W726
LARP1	La-related protein 1	5.35941	0	489400000	304000000	415840000	439830000	410180000	456740000	NaN	NaN	NaN	NaN	NaN	11169000	+	pos	32	32	32	38.1	38.1	38.1	123.51	0	323.31	7595900000	147	3.50026e-08	5.35941	14.9982	Q6PKG0;A0A0B4J210;E5RH50;H0YBW1;H0YC73;H0YC33;H0YAN4;H0YBJ5;H0YBM7;A0A3B3ISF0;Q659C4;H0YAX9;E5RHK4	Q6PKG0;A0A0B4J210
G3BP2	Ras GTPase-activating protein-binding protein 2	5.25867	0	652940000	458950000	421950000	476260000	783450000	473940000	NaN	NaN	NaN	NaN	NaN	NaN	+	pos	12	12	1	26.3	26.3	2.1	54.12	0	323.31	9988400000	110	6.68388e-09	5.25867	17.8	A0A024RDE5;Q9UN86	A0A024RDE5;Q9UN86
YBX1	Nuclease-sensitive element-binding protein 1	4.82733	0	564740000	595330000	293180000	282080000	525010000	184430000	NaN	NaN	NaN	NaN	NaN	32570000	+	pos	15	11	11	65.7	58.6	58.6	35.924	0	323.31	8226500000	59	7.40215e-07	4.82733	10.8637	P67809;H0Y449;Q6PKI6;Q7KZ24;A0JLU4;Q2VIK8;C9J5V9;Q15905	P67809;H0Y449;Q6PKI6;Q7KZ24;A0JLU4
EWSR1	RNA-binding protein EWS	4.69359	0	160920000	124390000	259310000	226540000	240330000	221130000	NaN	NaN	NaN	NaN	NaN	NaN	+	pos	5	5	2	11.7	11.7	7	64.929	0	173.17	3884500000	41	1.30023e-06	4.69359	10.2212	B0QYK0;Q01844;A0A0D9SFL3;C9JGE3;A9Z0R7;Q71E78;C3UMV4;F1JVV5;C3UMV3;C3UMV2	B0QYK0;Q01844;A0A0D9SFL3;C9JGE3
RPS3	40S ribosomal protein S3	4.57642	0	306120000	227620000	133590000	120690000	805360000	428140000	NaN	NaN	NaN	NaN	NaN	NaN	+	pos	16	16	16	62.1	62.1	62.1	26.688	0	122.53	5786600000	60	6.25469e-06	4.57642	8.59397	P23396;Q53G83;E9PL09;E9PPU1;F2Z2S8;H0YCJ7;H0YF32;E9PQ96;E9PJH4;E9PK82;A7E2S3;H0YEU2;Q9NQS8;E9PSF4;E9PQX2;H0YES8;E9PJN9	P23396;Q53G83;E9PL09;E9PPU1;F2Z2S8;H0YCJ7;H0YF32;E9PQ96;E9PJH4;E9PK82;A7E2S3;H0YEU2
CAPRIN1	Caprin-1	4.36142	0	496720000	262310000	260800000	161420000	297010000	216410000	NaN	NaN	NaN	NaN	NaN	85711000	+	pos	11	11	11	21.4	21.4	21.4	78.365	0	197.62	5762100000	48	6.19521e-05	4.36142	6.58482	Q14444;G3V153;B3KXU8;E9PLA9;B4DSF8	Q14444;G3V153;B3KXU8;E9PLA9;B4DSF8
IGF2BP3	Insulin-like growth factor 2 mRNA-binding protein 3	4.33052	0	435710000	286060000	209380000	218410000	185030000	137750000	NaN	NaN	NaN	NaN	NaN	26802000	+	pos	20	20	20	41.1	41.1	41.1	63.704	0	274.98	4676900000	89	2.07567e-06	4.33052	9.71238	O00425;F8WD15;B4DKT5;D3DTW3;F8W930;Q9NZI8;Q9Y6M1	O00425
PRMT5	Protein arginine N-methyltransferase 5;Protein arginine N-methyltransferase 5, N-terminally processed;Protein arginine N-methyltransferase 5	3.88499	0	58913000	31488000	335460000	413110000	152670000	198090000	NaN	NaN	NaN	NaN	15992000	NaN	+	pos	15	15	15	22.4	22.4	22.4	72.683	0	128.31	3251300000	61	0.000349753	3.88499	5.29557	O14744;B2RDD7;G3V580;B4DV00;G3V5L5;G3V2X6;H0YJX6;G3V2L6;C9JSX3;G3V507;G3V2F5;H0YJ77;H0YJY6;G3V5T6;H7BZ44	O14744;B2RDD7;G3V580;B4DV00;G3V5L5
RPS3A	40S ribosomal protein S3a	3.84719	0	175730000	132570000	117110000	104280000	141840000	182580000	NaN	NaN	NaN	NaN	NaN	NaN	+	pos	10	10	10	45.5	45.5	45.5	29.975	0	213.23	2473800000	28	2.44944e-08	3.84719	15.565	Q6NXR8;P61247;A8K4W0;H0Y9Y4;D6RG13;D6RAT0;B7Z3M5;D6RB09;E9PFI5;D6R9B6;H0Y8L7;D6RAS7;D6RI02;D6RED7;D6RGE0	Q6NXR8;P61247;A8K4W0;H0Y9Y4;D6RG13;D6RAT0;B7Z3M5;D6RB09;E9PFI5;D6R9B6;H0Y8L7
RPS8	40S ribosomal protein S8	3.82032	0	153700000	132320000	109690000	87201000	209100000	98381000	NaN	NaN	NaN	NaN	NaN	NaN	+	pos	10	10	10	54.3	54.3	54.3	24.205	0	207.16	2565900000	50	2.2517e-07	3.82032	12.3363	Q5JR94;P62241;Q5JR95;Q9BS10	Q5JR94;P62241;Q5JR95;Q9BS10
RPS16	40S ribosomal protein S16	3.70886	0	102550000	101410000	66883000	65703000	206260000	113820000	NaN	NaN	NaN	NaN	NaN	NaN	+	pos	8	8	8	45	45	45	14.419	0	145.33	2114900000	36	2.38754e-06	3.70886	9.56425	M0R210;P62249;M0R3H0;Q6IPX4;M0QX76;M0R1M5;B4DP32	M0R210;P62249;M0R3H0;Q6IPX4
FXR1	Fragile X mental retardation syndrome-related protein 1	3.68065	0	263220000	151990000	68113000	71264000	114960000	139860000	NaN	NaN	NaN	NaN	NaN	NaN	+	pos	16	16	14	26.3	26.3	23.9	76.199	0	169.26	2639900000	59	1.22871e-06	3.68065	10.2843	A0A0F7KYT8;A0A0F7L0Q8;B4DXZ6;A0A0F7L1S3;P51114;E9PFF5;B4DM21;B4DM78;E7EU85;B4DGH9;C9JAJ4;C9J5B4;C9IZ22;C9JZE0;C9JY20;Q14341;H7C4S4;B4DZ17	A0A0F7KYT8;A0A0F7L0Q8;B4DXZ6;A0A0F7L1S3;P51114;E9PFF5;B4DM21;B4DM78;E7EU85;B4DGH9
HNRPK;HNRNPK	Heterogeneous nuclear ribonucleoprotein K	3.63774	0.000833333	491130000	194150000	1393300000	1906400000	266480000	283630000	62821000	18143000	174100000	211960000	NaN	NaN	+	pos	21	21	2	56.4	56.4	3.7	51.218	0	323.31	14282000000	180	0.00391779	3.63774	3.72885	A0A024R228;P61978;B4DUQ1;Q5T6W2;B3KU16;S4R359;S4R457	A0A024R228;P61978;B4DUQ1;Q5T6W2
DHX9	ATP-dependent RNA helicase A	3.53545	0	136570000	102180000	50614000	60485000	103010000	66023000	NaN	NaN	NaN	NaN	NaN	NaN	+	pos	19	19	19	18.7	18.7	18.7	140.96	0	161.98	1669400000	58	2.10537e-06	3.53545	9.69726	Q08211;Q58F26;Q6PJK6;B3KU66	Q08211;Q58F26;Q6PJK6
ANKZF1	Ankyrin repeat and zinc finger domain-containing protein 1	3.47247	0	119010000	75400000	150930000	141840000	53369000	77768000	NaN	NaN	NaN	NaN	NaN	NaN	+	pos	15	15	15	32.4	32.4	32.4	80.926	0	191.17	1876600000	63	5.14824e-06	3.47247	8.78346	A0A024R464;Q9H8Y5;B8ZZS4;B4DZT1;B4E0V1;C9JS61;C9JQZ3;C9K022	A0A024R464;Q9H8Y5;B8ZZS4
RPS11	40S ribosomal protein S11	3.41676	0	91856000	92767000	68769000	72069000	112980000	115360000	NaN	NaN	NaN	NaN	NaN	NaN	+	pos	8	8	8	40.5	40.5	40.5	18.431	0	188.93	1612800000	15	2.9033e-05	3.41676	7.20663	P62280;M0QZC5;M0R1H6;M0R1H5	P62280;M0QZC5
RPS13	40S ribosomal protein S13	3.31999	0	145940000	125410000	88674000	91034000	130060000	NaN	NaN	NaN	NaN	NaN	NaN	NaN	+	pos	7	7	7	34.4	34.4	34.4	17.222	0	203.82	1952100000	29	6.59933e-05	3.31999	6.53468	P62277;J3KMX5;E9PS50	P62277;J3KMX5;E9PS50
SNRPD2	Small nuclear ribonucleoprotein Sm D2	3.24776	0.00280702	149750000	93213000	353160000	289240000	85526000	114800000	NaN	NaN	NaN	328990000	NaN	NaN	+	pos	5	5	5	38.1	38.1	38.1	13.527	0	119.03	3416800000	16	0.00943392	3.24776	3.2036	P62316;K7ERG4;K7EJB5	P62316;K7ERG4
HSPD1	60 kDa heat shock protein, mitochondrial	3.23276	0.00156863	415660000	371220000	1239900000	1255700000	199070000	83837000	26481000	15957000	179520000	151350000	NaN	42039000	+	pos	27	27	27	52	52	52	61.054	0	323.31	11293000000	116	0.00531476	3.23276	3.54472	A0A024R3X4;P10809;B3GQS7;B7Z5E7;B7Z597;B7Z4F6;B7Z532;Q53SE2;B9VPB4;B9VP19;E7EXB4;E7ESH4;A0A0S2Z415;Q53QD5;C9JL25;C9JL19;C9JCQ4;B9VP24;C9J0S9	A0A024R3X4;P10809;B3GQS7;B7Z5E7;B7Z597;B7Z4F6
USP10	Ubiquitin carboxyl-terminal hydrolase 10	3.21997	0	146060000	90450000	96410900	78282000	85113000	73401000	NaN	NaN	NaN	NaN	NaN	NaN	+	pos	17	17	17	34	34	34	87.133	0	323.31	1747300000	58	1.97645e-07	3.21997	12.5079	Q14694;Q6P2I0;H3BQC6;H3BQP1;H3BNA1;J3KT19;B4DDR4;H3BNS8;H3BNL0;Q68D90;H3BVF1	Q14694
ATXN2L	Ataxin-2-like protein	3.19912	0	294420000	141620000	61452000	64122000	50414000	44054000	NaN	NaN	NaN	NaN	NaN	NaN	+	pos	17	17	2	20.5	20.5	3.2	113.37	0	219.75	2161700000	44	0.000150746	3.19912	5.90153	Q8WWM7;A0A024QZB7;A0A024QZC0;A0A024QZ91;H3BRB0;A0A0C4DGL7	Q8WWM7;A0A024QZB7;A0A024QZC0;A0A024QZ91
DDX5;DKFZp686J01190	Probable ATP-dependent RNA helicase DDX5	3.16981	0	156200000	98502000	133350000	134470000	83960000	NaN	NaN	NaN	NaN	NaN	NaN	NaN	+	pos	12	8	8	21.6	13.9	13.9	67.762	0	323.31	2059000000	39	0.000276878	3.16981	5.46013	B4DN41;J3KTA4;B5BUE6;P17844;B4DNG2;Q7Z2V5;Q59E92;J3KRZ1;J3QSF1;J3QRQ7;A0A0U1RQJ0;J3QR02;J3KRX8;J3KTQ4;C1IK54	B4DN41;J3KTA4;B5BUE6;P17844;B4DNG2;Q7Z2V5;Q59E92;J3KRZ1
DDX17	Probable ATP-dependent RNA helicase DDX17	3.15126	0	288970000	205100000	118220000	134580000	84739000	NaN	NaN	NaN	NaN	NaN	NaN	NaN	+	pos	15	15	11	24.6	24.6	18.2	80.253	0	196.81	2966700000	53	0.000644434	3.15126	4.87742	A0A1X7SBZ2;A0A1W2PQ51;Q59F66;Q92841;B4DZQ7;Q9UQL5	A0A1X7SBZ2;A0A1W2PQ51;Q59F66;Q92841;B4DZQ7
HEL-S-124m;HSPA9	Stress-70 protein, mitochondrial	3.12917	0	96114000	85224000	104850000	85172000	119240000	104490000	NaN	NaN	NaN	NaN	NaN	87048000	+	pos	12	12	12	24.4	24.4	24.4	72.4	0	116.35	1999000000	53	0.000639479	3.12917	4.8826	B7Z4V2;V9HW84;A0A384P5G6;Q8N1C8;P38646;B7Z1V7;B7Z4T3;A1XP52;D6RA73;D6RJI2;Q2F839;A0A3B3ITI4;A0A3B3ITN1;H0Y8S0;H0YBG6	B7Z4V2;V9HW84;A0A384P5G6;Q8N1C8;P38646;B7Z1V7;B7Z4T3
RPS2;rps2	40S ribosomal protein S2	3.05149	0	122900000	66826000	39758000	42693000	132200000	163930000	NaN	NaN	NaN	NaN	NaN	NaN	+	pos	10	10	10	47.7	47.7	47.7	21.154	0	82.455	1695700000	23	2.31877e-05	3.05149	7.39865	H0YEN5;Q6IPX5;P15880;Q8J014;Q8N5L9;Q3KQT6;E9PQD7;Q9BSW5;I3L404;E9PM36;E9PMM9;O60249;Q8NI62;A4D0Y7;E9PPT0;Q8NI61;H3BNG3;H0YE27;Q6ZNN8;D3DU83	H0YEN5;Q6IPX5;P15880;Q8J014;Q8N5L9;Q3KQT6;E9PQD7;Q9BSW5;I3L404;E9PM36;E9PMM9
PABPC4	Polyadenylate-binding protein;Polyadenylate-binding protein 4	2.97236	0	71523000	53009000	83415900	75985000	79735000	81511000	NaN	NaN	NaN	NaN	NaN	NaN	+	pos	20	8	7	31.7	14.4	13	72.36	0	99.727	1390000000	26	1.63098e-06	2.97236	9.97196	Q6IQ30;B1ANR0;Q13310;H0Y5F5;Q15164;Q53GL4;B1ANR1;H0YEU6;Q147Y3;Q3B867;Q59GZ7;H0YEQ8;H0YCC8;H0Y6X6;P0CB38	Q6IQ30;B1ANR0;Q13310;H0Y5F5
RPS5	40S ribosomal protein S5;40S ribosomal protein S5, N-terminally processed	2.89173	0	45946000	30293000	35999000	33357000	219850000	343850000	NaN	NaN	NaN	NaN	NaN	NaN	+	pos	9	9	9	46	46	46	22.391	0	113.41	1674800000	30	0.00218372	2.89173	4.0887	M0R0F0;Q53G25;A0A024R4Q8;P46782;M0R0R2;M0QZN2;Q59EK8	M0R0F0;Q53G25;A0A024R4Q8;P46782;M0R0R2;M0QZN2
RPS14	40S ribosomal protein S14	2.8443	0	124730000	94119900	34941000	39363000	92558000	90142000	NaN	NaN	NaN	NaN	NaN	36140000	+	pos	5	5	5	20	20	20	16.159	0	56.677	1482000000	28	0.000274889	2.8443	5.46525	A0A2R8Y811;P62263;E5RH77	A0A2R8Y811;P62263
RPS18	40S ribosomal protein S18	2.80206	0	101430000	45439000	26497000	28496000	108170000	172050000	NaN	NaN	NaN	NaN	NaN	NaN	+	pos	7	7	7	34.9	34.9	34.9	17.718	0	66.639	1191000000	20	0.000273806	2.80206	5.46805	P62269;A0A0G2JQH2;Q5GGW2;J3JS69	P62269
HNRNPH1	Heterogeneous nuclear ribonucleoprotein H;Heterogeneous nuclear ribonucleoprotein H, N-terminally processed	2.78974	0	149550000	81836000	34402000	35426000	56812000	NaN	NaN	NaN	NaN	NaN	NaN	NaN	+	pos	7	7	5	22.4	22.4	16.1	47.087	0	118.58	1203800000	42	0.000213387	2.78974	5.64683	E9PCY7;A0A384MEJ3;G8JLB6;P31943;D6RIU0;D6RBM0;E7EQJ0;D6RAM1;E5RGV0;D6R9T0;D6RFM3;D6RIT2;E7EN40;D6RDU3;D6RJ04;D6RIH9;D6RF17;D6RDL0;H0YB39;A0A384MDT2;P55795;D6R9D3;E5RGH4;B4DP51;H0YBG7;Q68DG4;H0YBD7;B4DFK9;E5RJ94;H0YAQ2;B4DP00	E9PCY7;A0A384MEJ3;G8JLB6;P31943;D6RIU0;D6RBM0;E7EQJ0;D6RAM1;E5RGV0;D6R9T0;D6RFM3;D6RIT2;E7EN40;D6RDU3;D6RJ04;D6RIH9
RPS6	40S ribosomal protein S6	2.73954	0	82430100	63485000	NaN	23442000	68365000	112670000	NaN	NaN	NaN	NaN	NaN	NaN	+	pos	8	8	8	36.9	36.9	36.9	28.708	0	102.5	1036500000	27	0.00137492	2.73954	4.38116	Q96DV6;A2A3R6;P62753;A2A3R5;A2A3R7;Q9BZU1	Q96DV6;A2A3R6;P62753;A2A3R5
RAD50	DNA repair protein RAD50	2.72405	0	45059000	36982000	82017000	91409000	86305100	NaN	NaN	NaN	NaN	NaN	NaN	NaN	+	pos	20	20	20	15.9	15.9	15.9	153.89	0	240.84	1128000000	50	0.00053163	2.72405	5.00724	Q92878;A0A1W2PQ90;E7EN38;Q32P42;E7ESD9;A8K3I2;C9JNH8;E9PM98;A5D6Y3;H7C0V2	Q92878;A0A1W2PQ90;E7EN38;Q32P42
NCL	Nucleolin	2.69855	0.00150943	187350000	100100000	115990000	110530000	31645000	23008000	NaN	NaN	NaN	NaN	30520000	43250000	+	pos	14	14	14	27.2	27.2	27.2	68.441	0	323.31	1949600000	53	0.0057225	2.69855	3.50042	B3KTP9;A0A024R4A0;P19338;B3KM80;Q6ZS99;H7BY16;Q9BQ02;C9JYW2;C9JLB1;C9J1H7;C9JWL1	B3KTP9;A0A024R4A0;P19338;B3KM80;Q6ZS99;H7BY16;Q9BQ02
RPS25	40S ribosomal protein S25	2.67148	0	92151000	78966000	NaN	70630000	137440000	NaN	NaN	NaN	NaN	NaN	NaN	NaN	+	pos	5	5	5	29.6	29.6	29.6	13.742	0	67.956	1601600000	14	0.00182496	2.67148	4.20129	P62851	P62851
HNRNPU;HNRPU	Heterogeneous nuclear ribonucleoprotein U	2.59145	0	103070000	72691000	62713000	68742000	60953000	NaN	NaN	NaN	NaN	NaN	NaN	NaN	+	pos	10	10	10	18.7	18.7	18.7	83.084	0	323.31	1255300000	49	0.00055036	2.59145	4.98376	B3KX72;B4DLR3;A0A1W2PPS1;Q00839;Q96BA7;A0A1W2PP35;A0A1X7SBS1;Q5RI18;Q7Z4Q5;A0A1W2PQL0;A0A1W2PP34;A0A1W2PPL4;A0A1W2PPH7;A0A1W2PRZ7;A0A1W2PQ74;A0A1W2PQD4;A0A1W2PRI6;A0A1W2PP22	B3KX72;B4DLR3;A0A1W2PPS1;Q00839;Q96BA7;A0A1W2PP35;A0A1X7SBS1;Q5RI18;Q7Z4Q5;A0A1W2PQL0;A0A1W2PP34;A0A1W2PPL4;A0A1W2PPH7;A0A1W2PRZ7;A0A1W2PQ74
TUBA1B	Tubulin alpha-1B chain	2.55965	0	77714000	87397000	90645000	84605000	98117000	55517000	NaN	NaN	NaN	21630000	32265000	26973000	+	pos	10	10	0	36.3	36.3	0	46.341	0	213.51	1703000000	61	0.000825116	2.55965	4.71302	B3KT06;B3KPS3;A8JZY9;P68363;B4DDU2;F8VVB9;B4DN58;F8VQQ4;F8VRZ4;F8VS66;C9JDS9;F8VRK0;F8VX09;F8VWV9;F8VXZ7;Q15670;F8W0F6;Q9H853	B3KT06;B3KPS3;A8JZY9;P68363;B4DDU2;F8VVB9
MRE11A	Double-strand break repair protein MRE11A	2.55675	0	27063000	18887000	53881000	65312000	53989000	75220000	NaN	NaN	NaN	NaN	NaN	NaN	+	pos	11	11	11	17.7	17.7	17.7	80.592	0	157.17	792750000	33	0.000135109	2.55675	5.98317	A0A024R395;P49959;F8W7U8;Q05D78;Q9BS79;F5GXT0;F5H742;A0A0S2Z438;F5H256	A0A024R395;P49959;F8W7U8;Q05D78
RPS4X;RPS4Y2	40S ribosomal protein S4;40S ribosomal protein S4, X isoform;40S ribosomal protein S4, Y isoform 2	2.46998	0.00544262	148680000	109440000	NaN	NaN	159880000	141910000	NaN	NaN	NaN	NaN	NaN	NaN	+	pos	10	10	10	37.4	37.4	37.4	27.259	0	108.23	1769300000	23	0.020866	2.46998	2.73907	Q96IR1;B2R491;P62701;Q53HV1;Q8TD47;B7Z1M6;C9JEH7;A4FU11;Q53HI6;Q496E4;P22090	Q96IR1;B2R491;P62701;Q53HV1;Q8TD47
SFPQ	Splicing factor, proline- and glutamine-rich	2.32491	0	86636000	NaN	59621000	67589000	43254000	NaN	NaN	NaN	NaN	NaN	NaN	NaN	+	pos	10	10	9	20	20	18.8	68.63	0	85.008	917400000	22	0.0017195	2.32491	4.23887	Q9BSV4;Q86VG2;A0A384N5Z8;P23246;Q6PIX2	Q9BSV4;Q86VG2;A0A384N5Z8;P23246;Q6PIX2
ALYREF	THO complex subunit 4	2.32203	0	76092000	53848000	57204000	51433000	66666000	NaN	NaN	NaN	NaN	NaN	NaN	NaN	+	pos	5	5	5	26.8	26.8	26.8	26.888	0	126.24	1112400000	41	0.00048004	2.32203	5.07678	Q86V81;E9PB61	Q86V81;E9PB61
RPL8	60S ribosomal protein L8	2.30637	0	66894000	62786000	34960000	22878000	68228000	NaN	NaN	NaN	NaN	NaN	NaN	NaN	+	pos	5	5	5	19.1	19.1	19.1	28.024	0	31.916	939350000	18	0.000773379	2.30637	4.75585	P62917;B4DVG7;E9PKZ0;E9PKU4;E9PP36;G3V1A1	P62917;B4DVG7;E9PKZ0;E9PKU4;E9PP36;G3V1A1
HNRNPD;HNRPD	Heterogeneous nuclear ribonucleoprotein D0	2.23608	0.000816327	82128000	78271000	115600000	102240000	48352000	NaN	NaN	NaN	NaN	NaN	NaN	NaN	+	pos	3	3	3	27.9	27.9	27.9	12.553	0	21.221	1496000000	16	0.00410398	2.23608	3.70067	D6RF44;H0YA96;D6RAF8;H0Y8G5;Q12771;B4DTC3;A0A024RDF4;A0A024RDB4;A0A024RDF3;Q14103;D6RD83;D6RBQ9;B4E0W4	D6RF44;H0YA96;D6RAF8;H0Y8G5;Q12771;B4DTC3;A0A024RDF4;A0A024RDB4;A0A024RDF3;Q14103;D6RD83;D6RBQ9
PRRC2C	Protein PRRC2C	2.22469	0.000533333	134170000	76283000	67387000	73539000	76960000	NaN	NaN	NaN	NaN	NaN	NaN	NaN	+	pos	23	23	23	10.6	10.6	10.6	308.77	0	180.78	1437900000	56	0.00299432	2.22469	3.89312	E7EPN9;Q9Y520;A0A2R8YET2;H7C5N8;A0A2R8Y7F4;B4DQN8;B4DM27;A0A2R8Y424;A0A0A0MS30;B4E3S2	E7EPN9;Q9Y520
RBM26	RNA-binding protein 26	2.21487	0	46347000	32823000	42551000	30899000	34781000	45583000	NaN	NaN	NaN	NaN	NaN	NaN	+	pos	11	11	1	11.7	11.7	1.5	113.6	0	121.41	695740000	44	0.000273593	2.21487	5.4686	Q5T8P6	Q5T8P6
RPS15A;hCG_1994130	40S ribosomal protein S15a	2.00839	0.00338983	85629900	63553000	44218000	NaN	55774000	NaN	NaN	NaN	NaN	NaN	NaN	NaN	+	pos	4	4	4	31	31	31	11.477	0	28.729	872290000	16	0.0156526	2.00839	2.90671	I3L3P7;B2R4W8;P62244;A8K7H3;I3L246;H3BN98;H3BV27;H3BT37;I3L303;H3BVC7	I3L3P7;B2R4W8;P62244;A8K7H3;I3L246;H3BN98
TUBB;TUBB2B;TUBB2A;XTP3TPATP1;TUBB2C	Tubulin beta chain;Tubulin beta-2B chain;Tubulin beta-2A chain	1.99639	0	42697000	34231000	32695000	30842000	36731000	39081000	NaN	NaN	NaN	NaN	NaN	NaN	+	pos	11	11	3	34.7	34.7	10.1	46.566	0	97.186	668130000	30	9.43353e-06	1.99639	8.20444	B7ZAF0;Q5JP53;A0A384NYT8;Q5SU16;B4DY90;P07437;Q6LC01;Q5ST81;Q9BUU9;B4E052;B7ZAK1;B4DQN9;Q96B85;B4DXZ5;B4DMU8;B2R6L0;A0A384MEE3;Q9BVA1;Q13885;Q1KSF8;Q96HX0;B4DMJ5;A0A024QZU2;Q9UGA2;O43209;B7Z4N1;Q9BV28;B2RBD5;A0A0B4J269;Q13509;A4UCT2;Q53G92;Q6P602;A5D907;A5D906;Q3ZCR3;B4E386;K7ESM5;B3KS31;A0A075B736;Q5SQY0;B4DP54;Q2NKY5;A6NNZ2;Q9BUF5;A1L195;G3V2A3;CON__ENSEMBL:ENSBTAP00000025008;Q9H4B7;M0R1I1;G3V5…	B7ZAF0;Q5JP53;A0A384NYT8;Q5SU16;B4DY90;P07437;Q6LC01;Q5ST81;Q9BUU9;B4E052;B7ZAK1;B4DQN9;Q96B85;B4DXZ5;B4DMU8;B2R6L0;A0A384MEE3;Q9BVA1;Q13885;Q1KSF8;Q96HX0;B4DMJ5;A0A024QZU2
OTUD4	OTU domain-containing protein 4	1.98986	0	38785000	28943000	35228000	32863000	44656000	40885000	NaN	NaN	NaN	NaN	NaN	NaN	+	pos	10	10	10	12.7	12.7	12.7	124.04	0	183.7	638730000	30	0.000198498	1.98986	5.6993	Q01804;A0PJA7;D6RI06	Q01804
RPS19	40S ribosomal protein S19	1.90223	0.00996825	36786000	48697000	NaN	38872000	185190000	NaN	NaN	NaN	NaN	NaN	NaN	NaN	+	pos	8	8	8	40	40	40	16.06	0	83.33	1279800000	19	0.0299266	1.90223	2.52891	B0ZBD0;Q8WVX7;P39019;M0R2L9;M0QXK4;M0QYF7;M0R140;A0A075B6E2	B0ZBD0;Q8WVX7;P39019;M0R2L9;M0QXK4;M0QYF7;M0R140
WDR77	Methylosome protein 50	1.88205	0.00344828	17230000	NaN	76691000	80499000	40455000	NaN	NaN	NaN	NaN	NaN	NaN	NaN	+	pos	7	7	7	33.9	33.9	33.9	36.724	0	88.619	712950000	27	0.0156409	1.88205	2.90715	A0A024R0H7;Q9BQA1;H0Y711;B4DJP0	A0A024R0H7;Q9BQA1;H0Y711
NUFIP2	Nuclear fragile X mental retardation-interacting protein 2	1.87471	0.0103385	139900000	69108000	18022000	NaN	19985000	NaN	NaN	NaN	NaN	NaN	NaN	NaN	+	pos	9	9	9	22	22	22	76.12	0	146.36	881550000	28	0.0314373	1.87471	2.50018	Q7Z417	Q7Z417
RPL7;WUGSC:H_RG054D04.1	60S ribosomal protein L7	1.69397	0	38854000	29948000	20091000	19933000	36808000	21895000	NaN	NaN	NaN	NaN	NaN	9786400	+	pos	5	5	5	20.1	20.1	20.1	30.438	0	36.508	536360000	17	0.000624313	1.69397	4.89871	A0A024R814;P18124;A8MUD9;O95036;C9JZ88;C9JIJ5	A0A024R814;P18124;A8MUD9;O95036
EIF2S3;EIF2S3L	Eukaryotic translation initiation factor 2 subunit 3;Putative eukaryotic translation initiation factor 2 subunit 3-like protein	1.68608	0	59669000	38785000	31871000	36607000	51152000	NaN	NaN	NaN	NaN	NaN	NaN	NaN	+	pos	10	10	10	27.5	27.5	27.5	51.109	0	107.14	744050000	27	0.00182587	1.68608	4.20097	P41091;Q2VIR3;H7BZU1	P41091;Q2VIR3
SNRPD1	Small nuclear ribonucleoprotein Sm D1	1.68063	0.00696774	39271000	19268000	74007000	82886000	NaN	NaN	NaN	NaN	NaN	NaN	NaN	NaN	+	pos	3	3	3	44	44	44	8.3926	0	39.998	743830000	20	0.0228511	1.68063	2.68613	J3QLI9;Q7Z5A3;P62314	J3QLI9;Q7Z5A3;P62314
EBNA1		1.67576	0.000680851	30308000	29892000	NaN	44138000	55251000	NaN	NaN	NaN	NaN	NaN	NaN	NaN	+	pos	7	7	4	12.9	12.9	9.2	56.496	0	81.203	577980000	21	0.00345227	1.67576	3.8059	sp|Q1HVF7|EBNA1_EBVA8	sp|Q1HVF7|EBNA1_EBVA8
DHX30	Putative ATP-dependent RNA helicase DHX30	1.67011	0.00144	87503000	50988000	25756000	16363000	33402000	28015000	NaN	NaN	NaN	NaN	NaN	NaN	+	pos	23	23	23	23.2	23.2	23.2	130.55	0	314.61	770040000	49	0.00521166	1.67011	3.55648	H7BXY3;A0A024R2T6;Q7L2E3;Q6W6M7	H7BXY3;A0A024R2T6;Q7L2E3
EEF1A1;EEF1A1P5;EEF1A1L14;EEF1A2;PTI-1	Elongation factor 1-alpha;Putative elongation factor 1-alpha-like 3;Elongation factor 1-alpha 1;Elongation factor 1-alpha 2	1.61513	0.0409067	403410000	351370000	56037000	53839000	140580000	NaN	128330000	55706000	NaN	NaN	NaN	62547000	+	pos	11	11	11	30.5	30.5	30.5	50.184	0	127.55	4144700000	39	0.111328	1.61513	1.7464	Q6IPT9;Q6IPS9;Q6IPN6;Q53HQ7;Q53HM9;Q53GE9;Q53GA1;Q53G85;Q5VTE0;P68104;Q53HR5;A8K9C4;B4DNE0;Q96RE1;A0A087WV01;Q9H2I7;A0A087WVQ9;Q53HR1;B4DV42;Q9NZS6;Q53G89;A0A2U3TZH3;Q05639;Q8IUB0;Q16577;A0A2R8Y488;A9X7H1;Q96C29;Q8TBL1;Q6P082;Q96CD8;Q6P4C9;Q504Z0;Q59GP5;Q5JR01;A0A2R8Y660;B4E2C5;A6PW80;Q6NS35;Q2F837;A0A2R8YDN5;Q6NSH7;Q96EB3;Q14222	Q6IPT9;Q6IPS9;Q6IPN6;Q53HQ7;Q53HM9;Q53GE9;Q53GA1;Q53G85;Q5VTE0;P68104;Q53HR5;A8K9C4;B4DNE0;Q96RE1;A0A087WV01;Q9H2I7;A0A087WVQ9;Q53HR1;B4DV42;Q9NZS6;Q53G89;A0A2U3TZH3;Q05639;Q8IUB0;Q16577
DKFZp686P17171;SERBP1	Plasminogen activator inhibitor 1 RNA-binding protein	1.61472	0.002	21132000	22694000	17533000	17568000	31661000	NaN	NaN	NaN	NaN	NaN	NaN	NaN	+	pos	4	4	4	15	15	15	42.44	0	300.01	362900000	15	0.00731804	1.61472	3.35382	Q63HR1;Q5VU21;Q8NC51;D3DQ69;D3DQ70	Q63HR1;Q5VU21;Q8NC51;D3DQ69;D3DQ70
PCBP2	Poly(rC)-binding protein 2	1.57815	0.00153846	61299000	44777000	25074000	20390000	21448000	NaN	NaN	NaN	NaN	NaN	NaN	NaN	+	pos	5	5	4	23	23	19.1	29.737	0	60.979	635830000	23	0.00546793	1.57815	3.52768	B4DRD7;H3BRU6;F8VZX2;A0A384N6B9;Q15366;F8VXH9;B4DLC0;F8W0G4;F8W1G6;F8VRH0;J3QT27;Q5MJP6;E9PFP8;P57721;H3BND9;H3BSS4	B4DRD7;H3BRU6;F8VZX2;A0A384N6B9;Q15366;F8VXH9;B4DLC0;F8W0G4;F8W1G6
FOCAD	Focadhesin	1.52645	0.0203944	NaN	21309000	111570000	68748000	41546000	NaN	NaN	NaN	NaN	32089000	NaN	NaN	+	pos	14	14	14	10.3	10.3	10.3	200.07	0	172.86	863020000	29	0.0583885	1.52645	2.1364	Q5VW36;S4R400;B3KNV9;S4R3S9;S4R450	Q5VW36;S4R400
RPS20	40S ribosomal protein S20	1.4278	0.022411	32048000	35183000	NaN	NaN	91585000	73636000	NaN	NaN	NaN	NaN	NaN	NaN	+	pos	4	4	4	28.6	28.6	28.6	13.373	0	58.194	810800000	14	0.0637795	1.4278	2.08389	P60866;E5RJX2;E5RIP1;G3XAN0	P60866;E5RJX2;E5RIP1
G3BP;DKFZp686L1159;G3BP1	Ras GTPase-activating protein-binding protein 1	1.39113	0.0142941	60891000	44672000	NaN	29880000	27855000	NaN	NaN	NaN	NaN	NaN	NaN	NaN	+	pos	9	8	8	28.1	25.5	25.5	52.164	0	76.088	554300000	27	0.0435597	1.39113	2.30929	Q6FI03;Q5U0Q1;Q13283;Q53HH4;Q32P45;B7Z8K4;Q6ZP53;E5RIZ6	Q6FI03;Q5U0Q1;Q13283;Q53HH4;Q32P45;B7Z8K4;Q6ZP53
RPL12;hCG_21173	60S ribosomal protein L12	1.36225	0.0241622	82165000	57259000	72218000	65112000	95526000	NaN	NaN	NaN	NaN	NaN	73531000	48695000	+	pos	4	4	4	28.4	28.4	28.4	21.483	0	74.107	1497900000	24	0.0681896	1.36225	2.044	Q59FI9;P30050;D3DS95;Q76P68	Q59FI9;P30050;D3DS95
KHSRP	Far upstream element-binding protein 2	1.33938	0.0226111	87160000	103470000	11194000	12889000	29476000	22732000	NaN	NaN	NaN	NaN	NaN	NaN	+	pos	11	11	10	22.7	22.7	21.7	72.896	0	81.012	906580000	34	0.0634243	1.33938	2.08722	A0A384P5V3;A0A087WTP3;Q92945;M0R0I5;B4DV73;M0QXW7;M0QYH3;M0QYG1;M0R0C6;C9JSZ1;M0R3J3;Q6PJY1	A0A384P5V3;A0A087WTP3;Q92945;M0R0I5;B4DV73
RPL30	60S ribosomal protein L30	1.30877	0.00466667	46323000	39692000	40527000	34651000	47921000	NaN	NaN	NaN	NaN	NaN	NaN	30083000	+	pos	3	3	3	31.6	31.6	31.6	12.656	0	35.449	792810000	17	0.0185784	1.30877	2.80674	E5RI99;A0A024R9D3;P62888;E5RJH3;A0A0C4DH44;A0A0B4J213	E5RI99;A0A024R9D3;P62888;E5RJH3;A0A0C4DH44
XRN2	5-3 exoribonuclease 2	1.27063	0.0104242	13316000	10858000	40053000	47884000	25588000	NaN	NaN	NaN	NaN	NaN	NaN	NaN	+	pos	12	12	12	17.5	17.5	17.5	102.42	0	145.96	466500000	29	0.0325822	1.27063	2.47929	B4DZC3;B3KMC9;Q9H0D6;B4E0B9	B4DZC3;B3KMC9;Q9H0D6;B4E0B9
HNRPF;HNRNPF	Heterogeneous nuclear ribonucleoprotein F;Heterogeneous nuclear ribonucleoprotein F, N-terminally processed	1.2647	0.00214286	16344000	20507000	13619000	12193000	17367000	NaN	NaN	NaN	NaN	NaN	NaN	NaN	+	pos	6	4	4	21.4	14.9	14.9	45.671	0	87.497	284160000	15	0.00816045	1.2647	3.28924	A0A024R7T3;P52597;B4DKS8;A0A1B0GW42	A0A024R7T3;P52597;B4DKS8
RPLP0;RPLP0P6	60S acidic ribosomal protein P0;60S acidic ribosomal protein P0-like	1.25524	0.0100625	71743000	57177000	56794000	46798000	73195000	NaN	NaN	NaN	NaN	NaN	NaN	64972000	+	pos	7	7	7	42.1	42.1	42.1	27.298	0	103.69	1217700000	36	0.0307982	1.25524	2.51216	Q6NSF2;F8VWS0;Q53HW2;A8K4Z4;A0A024RBS2;P05388;G3V210;F8VU65;Q53HK9;F8VQY6;F8VPE8;F8VRK7;Q8NHW5;F8VS58;F8VW21;F8VZS0;B4E3D5;F8VWV4;F8W1K8;Q3MHV2	Q6NSF2;F8VWS0;Q53HW2;A8K4Z4;A0A024RBS2;P05388;G3V210;F8VU65;Q53HK9;F8VQY6;F8VPE8;F8VRK7;Q8NHW5;F8VS58;F8VW21;F8VZS0;B4E3D5
PS1TP5BP1;ACTB;ACTG1;ACTA2;ACTG2;ACTA1;ACTC1	Actin, cytoplasmic 1;Actin, cytoplasmic 1, N-terminally processed;Actin, cytoplasmic 2;Actin, cytoplasmic 2, N-terminally processed;Actin, gamma-enteric smooth muscle;Actin, alpha skeletal muscle;Actin, alpha cardiac muscle 1;Actin, aortic smooth muscle	1.21109	0.000521739	138320000	307360000	107460000	91253000	117650000	104170000	82485000	33279000	67705000	60021000	52911000	56221000	+	pos	13	13	13	48.1	48.1	48.1	39.226	0	179.29	3446400000	80	0.00322634	1.21109	3.84731	B4E335;Q53GK6;Q53G99;Q53G76;Q1KLZ0;P60709;B4DVQ0;B4E3A4;Q8WVW5;P63261;B4DW52;A0A2R8Y793;B3KWQ3;Q6PJ43;B7ZAP6;B3KUD3;B7Z6P1;D2JYH4;A8K3K1;P63267;P68133;P68032;P62736;G5E9R0;E7EVS6;Q96FU6;A0A2R8YGF8;I3L3I0;I3L1U9;V9HVZ7;Q7Z7J6;A6NL76;B3KW67;C9JTX5;C9JUM1;C9JZR7;A1E282;A4UCT3;K7EM38;A5GZ75;Q96DE1;I3L3R2;J3KT65;I3L4N8;B4DUI8;Q6S8J3;F8WB63;F1BXA6;B8ZZJ2;C9JFL5;F6UVQ4;F6QUT6;B7Z6I1;Q13707;A5A3E0;A0A2R8…	B4E335;Q53GK6;Q53G99;Q53G76;Q1KLZ0;P60709;B4DVQ0;B4E3A4;Q8WVW5;P63261;B4DW52;A0A2R8Y793;B3KWQ3;Q6PJ43;B7ZAP6;B3KUD3;B7Z6P1;D2JYH4;A8K3K1;P63267;P68133;P68032;P62736
PRMT1;HRMT1L2	Protein arginine N-methyltransferase 1	1.0898	0.0135522	NaN	16554000	37589000	36645000	34621000	NaN	NaN	NaN	NaN	NaN	NaN	NaN	+	pos	8	8	8	29.8	29.8	29.8	37.709	0	65.646	408610000	27	0.0406848	1.0898	2.34936	E9PKG1;Q99873;Q5U8W9;E9PIX6;B4DJ87;E9PQ98;E9PNR9;H0YDE4;Q59GT2;Q9NR22;E9PMW9	E9PKG1;Q99873;Q5U8W9;E9PIX6;B4DJ87;E9PQ98
RPLP1	60S acidic ribosomal protein P1	1.07495	0.00203636	17858000	14148000	17720000	NaN	15188000	NaN	NaN	NaN	NaN	NaN	NaN	NaN	+	pos	3	3	3	80.5	80.5	80.5	11.399	0	45.381	235360000	16	0.00806923	1.07495	3.2959	Q7Z612;A0A024R608;P05386;Q6ICQ4;Q6FG99	Q7Z612;A0A024R608;P05386;Q6ICQ4
HEL-S-89n;HSPA5	78 kDa glucose-regulated protein	0.984572	0.0203429	68723000	69635000	62053000	53858000	131960000	54710000	64667000	45904000	NaN	NaN	44178000	55841000	+	pos	17	16	16	32.4	32.4	32.4	72.332	0	323.31	1794600000	57	0.0571862	0.984572	2.14874	V9HWB4;P11021;B4DEF7	V9HWB4;P11021;B4DEF7
HEL-S-162eP;GAPDH	Glyceraldehyde-3-phosphate dehydrogenase	0.818488	0.014087	33352000	30049000	20964000	24035000	NaN	NaN	NaN	NaN	NaN	NaN	NaN	NaN	+	pos	7	7	7	26.9	26.9	26.9	36.053	0	62.761	361410000	20	0.0436128	0.818488	2.30858	V9HVZ4;Q2TSD0;P04406;Q0QET7;E7EUT5;A4UCT1;Q5ZEY3;B4DRV9	V9HVZ4;Q2TSD0;P04406;Q0QET7;E7EUT5;A4UCT1
